# Supplementary material for: Mechanical bowel preparation and antibiotics in elective colorectal surgery: network meta-analysis
Source: BJS Open. 2023 May 31;7(3):zrad040. doi: 10.1093/bjsopen/zrad040 (PMC10231808; doi:10.1093/bjsopen/zrad040)
Supplement: zrad040_Supplementary_Data [file zrad040_supplementary_data.zip]

Archive with 2 entries (2 files):
- Supplementary Materials - Updated References.docx
- PRISMA Checklist.doc
